# Supplementary material for: Autoimmunity-Related Risk Variants in PTPN22 and CTLA4 Are Associated With ME/CFS With Infectious Onset
Source: Front Immunol. 2020 Apr 9;11:578. doi: 10.3389/fimmu.2020.00578 (PMC7161310; doi:10.3389/fimmu.2020.00578)
Supplement: Supplementary Table 1 — Genotype Counts.xlx. [file Table_1.XLSX]

## Sheet: Patient Cohorts
			G = major	G = major	G = major	G = major	C = major
0 = no			A = minor	A = minor	T = minor	A = minor	T = minor
1 = yes			PTPN22	CTLA4	IRF5	TNF	TNF
infection onset yes/no	Number	f/m	rs2476601	rs3087243	rs3807306	rs1800629	rs1799724
1	1	m	GG	AG	GT	GG	CC
1	2	m	GG	GG	GT	AG	CC
1	3	m	GG	AG	TT	GG	CC
1	4	m	GG	GG	GG	GG	CC
1	5	m	GG	AG	GG	GG	CC
1	6	m	GG	GG	TT	GG	CT
1	7	m	AG	AG	GG	AG	CC
1	8	m	GG	GG	GT	GG	CC
1	9	m	GG	GG	GG	GG	CC
1	10	m	GG	AG	TT	AG	CC
1	11	m	GG	AA	TT	GG	CC
1	12	m	GG	GG	TT	GG	CC
1	13	m	GG	AG	GG	GG	CC
1	14	m	GG	GG	GT	GG	CT
1	15	m	GG	AG	TT	GG	CC
1	16	m	GG	GG	GT	GG	CC
1	17	m	GG	GG	GG	GG	CT
1	18	m	GG	GG	TT	GG	CC
1	19	m	AG	GG	GG	AG	CT
1	20	m	GG	AG	GT	GG	CC
1	21	m	GG	AG	TT	AG	CC
1	22	m	GG	AG	TT	GG	CC
1	23	m	AG	GG	TT	AG	CC
1	24	m	GG	AG	TT	GG	CC
1	25	m	GG	AG	TT	AG	CC
1	26	m	AG	AA	GG	GG	CT
1	27	m	GG	AG	GG	AG	CC
1	28	m	AG	AG	GT	GG	CC
1	29	m	AG	AG	TT	GG	CC
1	30	m	AG	GG	GG	AG	CT
1	31	m	GG	AG	GG	GG	CC
1	32	m	GG	AG	GT	GG	CC
1	33	m	GG	AA	TT	AG	CC
1	34	m	AG	GG	GT	AG	CC
1	35	m	GG	GG	GT	GG	CC
1	36	m	GG	GG	TT	GG	CC
1	37	m	GG	AG	GT	GG	CC
1	38	m	GG	AG	GG	GG	CC
1	39	m	GG	GG	GT	AA	CC
1	40	m	GG	AG	GG	GG	CC
1	41	m	AG	GG	GT	GG	CC
1	42	m	AG	AG	GG	GG	CC
1	43	m	GG	AG	GT	GG	CC
1	44	m	AG	GG	TT	GG	CC
1	45	m	GG	GG	TT	GG	CC
1	46	m	GG	AG	GT	GG	CC
1	47	m	GG	AG	GT	AG	CC
1	48	m	GG	AG	GT	GG	TT
1	49	m	GG	AA	GG	GG	CC
1	50	m	GG	AA	GT	AG	CC
1	51	m	GG	AA	GT	GG	CC
1	52	m	GG	AG	GT	GG	CC
1	53	m	GG	AA	GT	GG	CT
1	54	m	AG	AG	TT	GG	CC
1	55	m	GG	AG	GG	GG	CC
1	56	m	GG	AG	GT	AG	CC
1	57	m	GG	AG	GG	GG	CC
1	58	m	GG	AG	GT	GG	CC
1	59	m	GG	GG	TT	GG	CT
1	60	m	AG	GG	GT	AG	CC
1	61	m	GG	GG	GG	AG	CC
1	62	m	GG	AG	GG	GG	CC
1	63	m	GG	AA	GT	GG	CC
1	64	m	GG	AA	GG	GG	CC
1	65	m	GG	GG	GG	GG	CC
1	66	m	AG	GG	GT	AG	CC
1	67	m	GG	GG	GG	GG	CC
1	68	m	GG	GG	GT	GG	CC
1	69	m	AG	AG	GT	GG	CC
1	70	m	GG	AG	GT	GG	CC
1	71	m	GG	AG	GG	AG	CC
1	72	m	AG	GG	GT	AG	CC
1	73	m	GG	AG	GT	GG	CC
1	74	m	GG	AG	TT	GG	CC
1	75	m	GG	GG	TT	GG	CC
1	76	f	GG	AG	GG	AG	CC
1	77	f	GG	GG	GG	GG	CC
1	78	f	GG	AG	GT	AG	CC
1	79	f	GG	AG	GT	GG	CC
1	80	f	AG	AG	GG	GG	CC
1	81	f	AG	AA	TT	AG	CC
1	82	f	GG	AG	GT	GG	TT
1	83	f	GG	AG	TT	GG	CC
1	84	f	GG	GG	GT	GG	CC
1	85	f	GG	GG	TT	AG	CC
1	86	f	AG	GG	GG	GG	CC
1	87	f	GG	AG	GT	AA	CC
1	88	f	GG	AA	GT	GG	CT
1	89	f	GG	AG	GT	GG	CC
1	90	f	GG	AG	GG	GG	CT
1	91	f	GG	GG	TT	GG	CC
1	92	f	GG	GG	TT	GG	CC
1	93	f	GG	AG	GT	GG	CC
1	94	f	GG	AG	GT	GG	CC
1	95	f	GG	GG	GT	AG	CC
1	96	f	GG	AG	TT	GG	CC
1	97	f	AG	AG	TT	GG	CC
1	98	f	GG	GG	TT	GG	CC
1	99	f	GG	GG	GT	GG	CC
1	100	f	GG	GG	GG	GG	CC
1	101	f	GG	GG	GT	GG	CC
1	102	f	AA	AA	GT	GG	CC
1	103	f	AG	AA	GT	GG	CC
1	104	f	GG	AG	GT	GG	CC
1	105	f	GG	AG	GG	GG	CC
1	106	f	AG	GG	TT	GG	CC
1	107	f	AG	AG	GG	GG	CC
1	108	f	GG	GG	GG	GG	CC
1	109	f	GG	AG	GT	AG	CT
1	110	f	GG	AG	GT	AG	CC
1	111	f	AG	GG	TT	GG	CC
1	112	f	GG	GG	GT	AG	CT
1	113	f	GG	AG	TT	GG	CC
1	114	f	AG	AG	GT	GG	CT
1	115	f	GG	GG	GT	GG	CC
1	116	f	AG	AG	GT	GG	CC
1	117	f	GG	GG	TT	AG	CC
1	118	f	GG	AG	GG	AG	CC
1	119	f	AG	AG	GT	GG	CC
1	120	f	GG	AG	GT	GG	CC
1	121	f	GG	AG	GT	AG	CC
1	122	f	GG	AG	GT	AG	CC
1	123	f	GG	AG	TT	AG	CC
1	124	f	GG	AA	TT	GG	CT
1	125	f	GG	GG	GT	GG	CC
1	126	f	AG	AG	TT	AG	CC
1	127	f	AG	AG	GG	GG	CC
1	128	f	GG	AG	TT	GG	CT
1	129	f	GG	GG	GG	GG	CC
1	130	f	AG	GG	GG	GG	CT
1	131	f	GG	AG	GT	AG	CC
1	132	f	GG	AG	GT	GG	CC
1	133	f	GG	GG	GT	GG	TT
1	134	f	GG	GG	GG	GG	CC
1	135	f	GG	GG	GT	GG	CT
1	136	f	GG	GG	GT	AG	CC
1	137	f	GG	GG	GT	GG	CC
1	138	f	AG	AG	GG	GG	CC
1	139	f	GG	AA	GG	GG	CC
1	140	f	AG	AG	TT	GG	CC
1	141	f	AG	GG	GT	GG	CC
1	142	f	AG	GG	GT	GG	CC
1	143	f	GG	AG	TT	AG	CC
1	144	f	GG	AG	TT	GG	CT
1	145	f	GG	GG	GT	GG	CT
1	146	f	GG	AA	GT	GG	CC
1	147	f	GG	AG	GG	GG	CT
1	148	f	AG	AA	GG	AG	CC
1	149	f	GG	AA	TT	GG	CC
1	150	f	AG	AA	GG	AA	CC
1	151	f	GG	AG	GT	GG	CT
1	152	f	GG	AA	TT	AG	CC
1	153	f	GG	AG	GT	GG	CC
1	154	f	AG	AG	GT	GG	CT
1	155	f	GG	AG	GG	GG	CT
1	156	f	GG	AG	GT	GG	CC
1	157	f	AG	GG	GT	GG	CC
1	158	f	AG	AG	GT	GG	CC
1	159	f	GG	GG	TT	GG	CC
1	160	f	GG	AG	GT	AG	CC
1	161	f	GG	GG	GG	AG	CC
1	162	f	GG	GG	GG	AG	CC
1	163	f	GG	AG	GT	GG	CC
1	164	f	GG	GG	GT	GG	CC
1	165	f	GG	GG	TT	AG	CC
1	166	f	GG	AG	GG	AG	CC
1	167	f	GG	AG	TT	GG	CC
1	168	f	AG	GG	GG	AA	CC
1	169	f	GG	AG	GG	AG	CC
1	170	f	GG	AG	GT	GG	CC
1	171	f	AG	GG	GT	GG	CC
1	172	f	GG	GG	GG	GG	CC
1	173	f	GG	GG	GT	GG	CT
1	174	f	GG	GG	TT	GG	CC
1	175	f	GG	AG	GG	GG	CC
1	176	f	GG	GG	TT	GG	CC
1	177	f	GG	GG	TT	GG	CT
1	178	f	AG	GG	GT	GG	CC
1	179	f	AG	AG	GG	GG	CT
1	180	f	GG	GG	TT	AG	CC
1	181	f	AG	AG	TT	GG	CC
1	182	f	GG	GG	TT	AG	CT
1	183	f	GG	GG	GT	GG	CC
1	184	f	GG	GG	GG	GG	CT
1	185	f	AG	AG	GT	AG	CC
1	186	f	GG	AG	GT	GG	CC
1	187	f	AG	AG	TT	GG	CC
1	188	f	AG	AG	GG	GG	CT
1	189	f	GG	GG	GG	AG	CC
1	190	f	GG	AG	GG	GG	CC
1	191	f	GG	AG	TT	GG	CC
1	192	f	GG	GG	GT	GG	CT
1	193	f	AG	AA	GT	GG	CT
1	194	f	AG	AG	TT	GG	TT
1	195	f	GG	GG	GG	GG	CC
1	196	f	GG	AG	GT	GG	CC
1	197	f	AG	AG	TT	AA	CC
1	198	f	GG	GG	GG	GG	CT
1	199	f	GG	AA	GG	GG	CC
1	200	f	GG	AG	GT	GG	CC
1	201	f	GG	GG	TT	GG	CC
1	202	f	GG	AA	TT	GG	CT
1	203	f	GG	AG	GT	GG	CT
1	204	f	GG	AG	GT	GG	CC
1	205	f	GG	AG	GG	GG	CC
1	206	f	GG	AG	GT	GG	CC
1	207	f	GG	AG	TT	AG	CT
1	208	f	GG	GG	GT	GG	CC
1	209	f	GG	GG	GG	AG	CC
1	210	f	GG	AG	GT	AG	CC
1	211	f	AG	GG	GT	GG	CT
1	212	f	GG	AG	GG	GG	CC
1	213	f	AG	GG	GG	AG	CC
1	214	f	GG	GG	GG	GG	CT
1	215	f	GG	GG	GG	AG	CC
1	216	f	AG	GG	GT	GG	CC
1	217	f	GG	GG	GT	GG	CC
1	218	f	GG	GG	GT	GG	CC
1	219	f	GG	GG	TT	GG	CC
1	220	f	AG	GG	GT	AG	CC
1	221	f	GG	GG	TT	GG	CC
1	222	f	GG	GG	GT	GG	CC
1	223	f	GG	AG	GT	AG	CC
1	224	f	GG	AG	GG	GG	CC
1	225	f	AG	AG	GG	GG	TT
1	226	f	GG	GG	GG	GG	CT
1	227	f	AG	AG	TT	AG	CC
1	228	f	AG	AG	TT	GG	CT
1	229	f	GG	GG	GT	GG	CC
1	230	f	GG	GG	TT	GG	CT
1	231	f	GG	GG	GT	GG	CC
1	232	f	GG	AG	GT	GG	CT
0	233	f	GG	GG	GG	AG	CC
0	234	f	GG	AG	TT	AG	CC
0	235	f	AG	AA	GT	GG	CT
0	236	f	GG	AG	GT	GG	CT
0	237	f	GG	AG	TT	GG	CC
0	238	f	AG	AG	GG	AG	CC
0	239	f	AG	AG	GT	AA	CC
0	240	f	GG	AG	TT	GG	CC
0	241	f	GG	AG	TT	GG	CC
0	242	f	GG	AG	GG	AG	CC
0	243	f	GG	AA	GT	GG	CC
0	244	f	GG	AA	GG	AG	CC
0	245	f	GG	GG	GT	GG	CC
0	246	f	GG	GG	GT	GG	CC
0	247	f	GG	AG	GT	GG	CC
0	248	f	GG	AA	GT	GG	CC
0	249	f	GG	AG	GT	AG	CC
0	250	f	GG	AG	GT	GG	CC
0	251	f	GG	AG	GT	GG	CC
0	252	f	GG	AG	GT	AG	CT
0	253	f	GG	AG	GG	AG	CT
0	254	f	AG	GG	GT	GG	CC
0	255	f	GG	AA	GG	GG	CT
0	256	f	GG	AG	GT	GG	CC
0	257	f	GG	AG	GT	GG	CC
0	258	f	AA	AG	GG	GG	CT
0	259	f	GG	GG	TT	GG	CC
0	260	f	GG	GG	GT	GG	CC
0	261	f	GG	GG	GG	GG	CC
0	262	f	GG	GG	GG	AG	CC
0	263	f	GG	AA	TT	GG	CC
0	264	f	GG	AG	GT	GG	CC
0	265	f	GG	GG	GT	AG	CC
0	266	f	GG	AG	GG	GG	CC
0	267	f	GG	AG	GG	GG	CC
0	268	f	AG	AG	GG	AG	CC
0	269	f	GG	GG	GT	AG	CC
0	270	f	GG	AG	GT	GG	CT
0	271	f	GG	GG	GT	AG	CC
0	272	f	GG	AG	GT	GG	CC
0	273	f	GG	AG	TT	GG	CC
0	274	f	AG	AG	GT	AG	CC
0	275	f	GG	AG	GT	GG	CC
0	276	f	AG	AA	TT	GG	CC
0	277	f	GG	GG	GG	AG	CC
0	278	f	GG	AG	GT	GG	CC
0	279	f	GG	AG	GG	AG	CC
0	280	m	GG	AA	GG	GG	CC
0	281	m	AG	AG	GT	GG	CC
0	282	m	GG	AG	GT	GG	CC
0	283	m	AG	AG	GG	GG	CC
0	284	m	GG	AG	GT	GG	CC
0	285	m	GG	AG	GT	GG	CC
0	286	m	AG	AG	TT	GG	CC
0	287	m	GG	AA	GG	GG	CC
0	288	m	GG	AG	GT	GG	CT
0	289	m	GG	AG	GT	GG	CC
0	290	m	GG	AA	GT	GG	CC
0	291	m	GG	AG	GT	AG	CC
0	292	m	AG	AA	GT	GG	CC
0	293	m	GG	AG	GT	GG	CT
0	294	m	GG	GG	GT	GG	CC
0	295	m	GG	AG	GG	GG	CC
0	296	m	GG	GG	GG	AG	CC
0	297	m	GG	AG	GG	AG	CC
0	298	m	GG	GG	GT	GG	CC
0	299	m	GG	AG	TT	GG	CC
0	300	m	GG	AG	TT	GG	CT
0	301	m	GG	GG	GG	AG	CC
0	302	m	GG	AA	GG	GG	CC
0	303	m	GG	AA	GG	AG	CC
0	304	m	GG	AG	GG	GG	CT
0	305	m	GG	GG	GT	GG	CC
			G = major	G = major	G = major	G = major	C = major
	Cohort		A = minor	A = minor	A = minor	A = minor	T = minor
		minor	2	36	74	6	5
		major	235	114	91	222	248
		hetero	68	155	140	77	52
		SUMME	305	305	305	305	305
Cohort infection onset yes			G = major	G = major	G = Major	G = major	C = major
			A = minor	A = minor	T = minor	A = minor	T = minor
		minor	1	23	63	5	5
		major	174	97	67	171	186
		hetero	57	112	102	56	41
		SUMME	232	232	232	232	232
Cohort infection onset no			G = major	G = major	G = Major	G = major	C = major
			A = minor	A = minor	T = minor	A = minor	T = minor
		minor	1	13	11	1	0
		major	61	17	24	51	62
		hetero	11	43	38	21	11
		SUMME	73	73	73	73	73

## Sheet: Healthy Control Cohorts
		G = major	G = major	G = major	G = major	C = major		n.d. = not determined
		A = minor	A = minor	T = minor	A = minor	T = minor
		PTPN22	CTLA4	IRF5	TNF	TNF
Number	m/w	rs2476601	rs3087243	rs3807306	rs1800629	rs1799724
1	f	GG	AA	TT	AG	CT
2	f	GG	AA	GT	AG	CC
3	f	GG	AG	GT	GG	CT
4	f	AG	AG	GT	GG	CC
5	f	GG	GG	GT	GG	CC
6	f	GG	AG	GT	GG	CC
7	f	GG	AG	GT	GG	CC
8	f	GG	GG	GT	GG	CC
9	f	GG	AG	TT	AG	CC
10	f	GG	AG	GG	AG	CC
11	f	GG	AG	GG	GG	n.d.
12	f	GG	AG	GG	AG	CT
13	f	GG	GG	GT	GG	CT
14	f	AG	GG	GT	AG	CC
15	f	AG	AA	TT	GG	CT
16	f	GG	AG	GT	GG	CC
17	f	GG	AA	GG	AG	CT
18	f	GG	AG	GT	GG	CC
19	f	GG	AA	TT	GG	CC
20	f	GG	AA	GG	AG	CT
21	f	GG	GG	GT	GG	CC
22	f	GG	GG	TT	GG	CC
23	f	GG	AG	GT	GG	CC
24	f	GG	AG	GG	AA	CC
25	f	AG	GG	GG	GG	CC
26	f	GG	AG	GT	GG	CC
27	f	AG	GG	GT	GG	CC
28	f	GG	AG	GT	GG	CC
29	f	GG	GG	GT	GG	CT
30	f	GG	AA	GT	GG	CC
31	f	GG	AG	GT	AG	CT
32	f	GG	AG	GT	AG	CT
33	f	GG	AA	GG	AG	CT
34	f	GG	AG	GG	AG	CC
35	f	GG	GG	GT	AG	CC
36	f	GG	AG	GG	AG	CC
37	f	GG	AG	GT	GG	CC
38	f	GG	AG	GT	AG	CC
39	f	GG	AA	GT	AA	CC
40	f	GG	AG	TT	GG	CT
41	f	GG	AG	TT	GG	CT
42	f	GG	AG	GT	AG	CC
43	f	GG	AA	GT	GG	CC
44	f	GG	GG	GG	GG	CT
45	f	AA	GG	GT	GG	CC
46	f	AG	GG	GT	GG	CC
47	f	AG	AG	GG	GG	CC
48	f	GG	GG	GT	GG	CC
49	f	GG	GG	TT	GG	CC
50	f	GG	AA	GT	GG	CC
51	f	GG	GG	GG	GG	CC
52	f	GG	AG	GT	GG	CC
53	f	AG	GG	GT	GG	CT
54	f	GG	AG	TT	AG	CC
55	f	AG	GG	GG	GG	CT
56	f	GG	GG	GT	AG	CC
57	f	AG	AG	GT	GG	CC
58	f	GG	AG	GG	GG	CC
59	f	GG	AG	GT	GG	CC
60	f	GG	GG	TT	AG	CC
61	f	GG	GG	GT	AG	CC
62	f	GG	AG	GT	AG	CC
63	f	AG	AA	TT	GG	CC
64	f	GG	GG	GT	AG	CC
65	f	AG	AG	GT	GG	CC
66	f	AG	GG	GT	AG	CC
67	f	GG	GG	GT	GG	CC
68	f	GG	AA	GT	GG	CC
69	f	GG	AG	TT	GG	CC
70	f	GG	GG	GT	GG	CC
71	f	AG	AG	GG	AG	CT
72	f	GG	AG	GG	GG	CT
73	f	GG	AG	GG	AG	CC
74	f	GG	GG	TT	GG	CT
75	f	AG	AG	TT	GG	CT
76	f	GG	AA	GT	GG	CC
77	f	GG	AG	GG	GG	CC
78	f	GG	GG	GT	AG	CC
79	f	AG	AA	GG	GG	CC
80	f	GG	AG	GT	GG	CC
81	f	GG	GG	TT	GG	CC
82	f	GG	GG	GG	GG	CC
83	f	GG	AA	GG	GG	CC
84	f	GG	AA	TT	AG	CC
85	f	GG	AG	GT	GG	CT
86	f	GG	GG	GG	GG	CT
87	f	AG	GG	GT	GG	CT
88	f	GG	AG	GT	GG	CC
89	f	GG	AA	GT	GG	CC
90	f	AG	AG	TT	GG	CC
91	f	GG	GG	TT	AG	CC
92	f	GG	GG	GT	GG	CC
93	f	AG	GG	GT	AG	CC
94	f	GG	GG	GT	GG	CC
95	f	GG	AG	GG	GG	CC
96	f	GG	GG	GT	GG	CT
97	f	GG	AG	GT	GG	CC
98	f	GG	AA	GT	AG	CC
99	f	AG	AG	GG	GG	CC
100	f	GG	AG	GT	GG	CT
101	f	GG	AG	GT	GG	CC
102	f	GG	AG	GT	GG	CC
103	f	AG	AG	TT	GG	CC
104	m	GG	AG	GT	AG	CC
105	m	AG	GG	GT	GG	CC
106	m	GG	GG	GG	AG	CC
107	m	GG	AG	TT	GG	CC
108	m	GG	AG	GT	AG	CC
109	m	GG	AG	GT	GG	CC
110	m	AG	AA	GT	AG	CC
111	m	GG	GG	GG	GG	CC
112	m	GG	AG	GT	GG	CC
113	m	GG	AA	GT	GG	CC
114	m	GG	AA	TT	AG	CC
115	m	GG	GG	GT	GG	CC
116	m	GG	AG	TT	GG	CC
117	m	GG	AG	GT	GG	CT
118	m	GG	AA	GG	GG	CT
119	m	GG	AG	TT	AG	CC
120	m	GG	AG	GT	GG	CC
121	m	GG	GG	GT	GG	CC
122	m	GG	AG	GG	AG	CC
123	m	AA	AG	TT	GG	CC
124	m	GG	AG	TT	AG	CC
125	m	GG	AG	TT	AG	CC
126	m	GG	AA	GT	AG	CC
127	m	GG	AG	GT	GG	CC
128	m	GG	AA	GG	AG	CT
129	m	GG	GG	TT	GG	CC
130	m	GG	AG	GT	AG	CC
131	m	AG	AG	GT	GG	CT
132	m	GG	AG	GT	AG	CC
133	m	AG	AG	TT	GG	CC
134	m	GG	AG	TT	GG	CC
135	m	GG	AG	GT	GG	TT
136	m	GG	GG	TT	AG	CC
137	m	GG	AG	TT	GG	CC
138	m	GG	GG	GG	GG	CC
139	m	GG	AA	TT	GG	CC
140	m	GG	GG	GG	GG	CC
141	m	GG	AG	TT	GG	CC
142	m	GG	AG	GT	GG	CT
143	m	GG	AG	GG	GG	CC
144	m	GG	AG	TT	GG	CC
145	m	GG	AG	GG	AG	CT
146	m	GG	GG	GG	GG	CC
147	m	GG	AG	TT	AG	CC
148	m	AG	AG	GT	GG	CT
149	m	GG	GG	TT	AG	CC
150	m	GG	AG	GG	GG	CC
151	m	GG	AG	GT	GG	CC
152	m	GG	AG	GT	GG	CC
153	m	GG	AG	GT	GG	CC
154	m	GG	AG	GG	GG	TT
155	m	GG	AG	GT	GG	CC
156	m	GG	GG	TT	AA	CC
157	m	GG	AG	GT	GG	CC
158	m	GG	GG	GT	GG	CC
159	m	GG	GG	TT	GG	CC
160	m	GG	GG	GT	GG	CC
161	m	GG	AG	TT	GG	CC
162	m	GG	AG	GG	GG	CT
163	m	GG	AG	GT	AG	CC
164	m	AG	AA	TT	AG	CC
165	m	GG	AA	TT	GG	CC
166	m	GG	GG	GT	AG	CC
167	m	GG	AA	GG	GG	CT
168	m	GG	AA	TT	GG	CC
169	m	GG	GG	GG	GG	CC
170	m	GG	AA	GT	GG	CC
171	m	GG	AG	TT	GG	CC
172	m	AG	GG	TT	GG	CT
173	m	GG	GG	GG	GG	CC
174	m	GG	GG	TT	GG	CT
175	m	GG	AG	GT	GG	CT
176	m	GG	AG	TT	AG	CC
177	m	GG	AG	TT	GG	CC
178	m	GG	AA	GT	GG	CC
179	m	GG	AA	TT	GG	CC
180	m	GG	GG	GT	GG	CT
181	m	GG	AG	GG	GG	CT
182	m	GG	AG	GT	GG	CT
183	m	GG	GG	GT	GG	CC
184	m	GG	AG	TT	AG	CC
185	m	GG	AA	GT	AG	CT
186	m	GG	AA	GT	GG	CC
187	m	GG	AG	GG	AG	CC
188	m	GG	AG	GT	GG	CT
189	m	GG	AG	GT	GG	CC
190	m	GG	AG	GG	GG	n.d.
191	m	GG	AA	TT	GG	CC
192	m	GG	AG	GG	GG	CC
193	m	AG	AG	GT	GG	CC
194	m	GG	AG	GT	AG	CC
195	m	GG	AA	GT	GG	CC
196	m	GG	GG	GT	GG	CT
197	m	GG	GG	GG	AA	CC
198	m	GG	AG	GT	GG	CT
199	m	GG	AA	GG	GG	CT
200	m	GG	GG	GT	GG	CT
201	m	GG	AG	GT	GG	CT
Cohort		G = major	G = major	G = major	G = major	C = major
		A = minor	A = minor	A = minor	A = minor	T = minor
minor		2	38	50	4	2
major		170	61	47	142	150
hetero		29	102	104	55	47
SUMME		201	201	201	201	199
